# Supplementary material for: Functional assay for assessment of pathogenicity of BAP1 variants
Source: Hum Mol Genet. 2023 Nov 13;33(5):426–34. doi: 10.1093/hmg/ddad193 (PMC10877462; doi:10.1093/hmg/ddad193)
Supplement: SupplementaryFigureS2_ddad193 [file supplementaryfigures2_ddad193.zip]

Archive with 1 entries (1 files):
- SupplementaryFigureS2_ddad193.png
