# Supplementary material for: Functional assay for assessment of pathogenicity of BAP1 variants
Source: Hum Mol Genet. 2023 Nov 13;33(5):426–34. doi: 10.1093/hmg/ddad193 (PMC10877462; doi:10.1093/hmg/ddad193)
Supplement: SupplementaryTable_S1_ddad193 [file supplementarytable_s1_ddad193.xlsx]

## Sheet: Sheet1
Supplementary Table S1 Detailed information on the HAP1 cell line edits. Altered bases in the donor template are highlighted with red.
BAP1 variant* (NM_004656.3)			Chromosomal position (GRCh38)	Guide Strand	IDT Guide design ID	Guide	PAM	Silent mutations introduced	On-target score†	Off-target score‡	HDR Donor Strand	HDR Donor Template
NT-CTRL	none		none	none	Alt-R CRISPR-Cas9 Negative Control crRNA (cat # 1072554)			none	none	none	none	none
intron 2	c.67+1G>T	na	chr3: 52409713	-	Hs.HC9.BQLM3389.AA	ACCCTGCTCGTGGAAGATTT	CGG	No (edit destroys PAM)	50	67	-	TGTCGCCCCACCCAGGCCTCTTCACCCTGCTCGTGGAAGATTTCGTTAAGAGCCTTTTCTCCCTGCCGGACCGGGGCTGTGGCGGC
exon 5	c.281A>G	H94R	chr3:52408052	+	Hs.HC9.BQLM3119.AA	GTTCAGGAGCACGCTCAGCA	AGG	Yes	16	70	+	GGTCCCAGGTCCACGCTGCTGCAGTTCAGGAGCACGCTCAATAAGGCACGAGTTGCACAAGAGTTGGGTATCAGCTGTGAAACCAAGAA
exon 9	c.680G>A	R227H	chr3:52406356	+	Hs.HC9.BQLM2783.AA	CCACTGCCATCAGGTTGAAG	CGG	Yes	73	35	+	ATACTTGATCCTGCGGTCGGGCACCACGGCCATCAGATTAAAGTGGATGTCGTGGTAGGGCTCCCTGCAGTCACAGCCGCAGCC
exon 13	c.1526C>T	S509L	chr3:52403619	+	Hs.HC9.BQLM2278.AA	GAGCGGATAGGCGAGCGCAG	TGG	Yes	22	67	+	AGGGCTGGAGGGCCGCGTCGGGTTGGCTGACCGGATAGGCAAGCGCAATGGCGAGTTGAAAGCACTGCCGATCTCAGAGGCCGTG
exon 14	c.1780_1781insT	G594Vfs*49	chr3:52403247_52403248insA	-	Hs.HC9.BQLM2204.AA	GACCAATCCAAGGCAGCCAG	GGG	No (edit destroys PAM)	72	26	-	GAAGGGTTCCTCGCCCTCCATCAGACCAATCCAAGGCAGCCAGGTGGTCCAGCAGCCCAGTGGAGAAGGAGGTCGTGGAAGCCAC
HDR = homology directed repair
†Value indicates predicted editing performance. A higher value is better.
‡A higher value indicates lower off-target score (0-100)
